# Supplementary material for: Identification of SmNAC28 Transcription Factor and Its Mechanism of Regulating Salt Tolerance in Eggplant via S-Palmitoylation
Source: Curr Issues Mol Biol. 2026 Apr 14;48(4):398. doi: 10.3390/cimb48040398 (PMC13114367; doi:10.3390/cimb48040398)
Supplement: Supplementary file 1 [file cimb-48-00398-s001.zip]

Archive with 2 entries (2 files):
- Supplementary Materials Figures S1-S4.pdf
- Supplementary Materials Tables S1-S4.pdf
